# Supplementary material for: Discovery of oligodendrocyte enhancers that regulate Sox10 expression
Source: PLoS Genet. 2025 Jul 11;21(7):e1011778. doi: 10.1371/journal.pgen.1011778 (PMC12266436; doi:10.1371/journal.pgen.1011778)
Supplement: S1 Data — (XLS) [file pgen.1011778.s006.xls]

## Sheet: Raw data
	Scr1	Scr2	Pro1	Pro2	EC2-1	EC2-2	EC2-3	EC2-4
1	0.952266	1.03076	0.127418	0.223632	0.88505	0.76427	0.546101	0.622778
2	0.987307	1.03117	0.142524	0.230571	0.885066	0.705653	0.513975	0.662346
3	0.96205	0.996054	0.132138	0.23423	0.844991	0.781976	0.53191	0.635021
Ave	0.967208	1.01933	0.134027	0.229478	0.871703	0.750633	0.530662	0.640048
Ste	0.010439	0.0116376	0.00446178	0.00310771	0.0133557	0.0230634	0.00929493	0.0116957
P		0.203007	1.44589e-06	1.99264e-06	0.0341859	0.00717526	4.38411e-05	0.000218084
	Scr1	Scr2	Pro1	Pro2	EC1-1	EC1-2	EC1-3	EC1-4	EC3-1	EC3-2	EC3-3	EC3-4
1	0.964721	1.01289	0.114776	0.365847	0.875564	0.668764	0.576133	0.857555	0.769232	0.839855	0.99584	1.23216
2	1.01143	1.0121	0.11342	0.381389	0.863269	0.668754	0.556932	0.89458	0.789768	0.867128	0.961425	1.12208
3	0.987868	1.01139	0.121581	0.358948	0.882681	0.68564	0.531082	0.855965	0.819418	0.90408	0.915225	1.15691
Ave	0.988008	1.01212	0.116592	0.368728	0.873838	0.674386	0.554716	0.869367	0.792806	0.870354	0.957497	1.17038
Ste	0.0134854	0.000432351	0.00252499	0.00663632	0.00566988	0.00562689	0.0130522	0.0126151	0.014567	0.0186102	0.0233543	0.0324829
P		1.63231	4.0486e-06	2.28091e-05	0.0159983	0.000306565	0.000229414	0.0331915	0.00659712	0.0757854	3.53241	0.072401
	Scr2	Scr1	Pro1	Pro2	EC4-1	EC4-2	EC4-3	EC4-4	EC5-1	EC5-2	EC5-3	EC5-4
1	0.900223	1.06984	0.127697	0.34895	0.959672	0.856036	0.595692	0.963836	0.638795	0.924391	1.02202	1.19705
2	0.933583	1.13796	0.138073	0.341002	0.898127	0.993759	0.823591	0.59303	0.637933	0.849454	1.04181	1.18792
3	0.774576	1.16408	0.146565	0.341709	0.921591	0.952555	0.795387	0.642569	0.709369	0.844054	1.0238	1.17739
Ave	0.869461	1.12396	0.137445	0.343887	0.926464	0.934117	0.738223	0.733145	0.662032	0.872633	1.02921	1.18746
Ste	0.0484097	0.0280914	0.00545583	0.00253966	0.0179327	0.0408121	0.0717292	0.116229	0.0236697	0.0259259	0.00632155	0.00568009
P		0.114848	0.0012573	0.0045174	3.64614	4.01414	2.24369	3.73845	0.201439	10.5238	0.337994	0.0313565
	Scr2	EC1-1	EC1-2	EC1-3	EC1-4	EC1-5	EC1-6	EC1-7	EC1-8	EC1-9	EC1-10	EC1-11	EC1-12
1	1.01088	0.693466	0.666223	0.584233	0.768209	0.749063	0.721468	0.756471	0.682189	0.644673	0.706535	0.778102	0.697408
2	0.957379	0.68845	0.660687	0.617138	0.784969	0.738702	0.719197	0.772057	0.695542	0.629951	0.764189	0.742759	0.687901
3	1.07139	0.66607	0.719658	0.577527	0.762215	0.756853	0.75185	0.746358	0.650745	0.585924	0.732136	0.770666	0.66753
Ave	1.01322	0.682662	0.682189	0.592966	0.771798	0.748206	0.730838	0.758295	0.676158	0.620183	0.734287	0.763842	0.68428
Ste	0.0329329	0.00842125	0.0188024	0.0122402	0.00680922	0.00525715	0.0105262	0.00747454	0.0132787	0.0176485	0.0166781	0.010758	0.00881303
P		0.00751411	0.0113863	0.00335921	0.0239293	0.0162981	0.0146827	0.0198005	0.00824897	0.00554224	0.0197281	0.0236915	0.00774458
	Scr2	EC2-1	EC2-2	EC2-3	EC2-4	EC2-5	EC2-6	EC2-7	EC2-8	EC2-9	EC2-10	EC2-11	EC2-12
1	1.0104	0.610132	0.761344	0.606069	0.651229	1.11078	0.870618	0.863165	0.77483	0.711566	0.656903	0.734331	0.960684
2	0.944785	0.71661	0.742162	0.67142	0.703483	0.887677	0.939417	0.892827	0.798945	0.711091	0.701376	0.769202	0.843061
3	1.02565	0.673421	0.715949	0.65991	0.708614	0.905324	0.940463	0.887336	0.807932	0.717977	0.699925	0.719922	0.85963
Ave	0.993614	0.666721	0.739818	0.6458	0.687775	0.967928	0.916833	0.881109	0.793902	0.713545	0.686068	0.741152	0.887791
Ste	0.0248082	0.0309196	0.0131567	0.0201412	0.018333	0.0716082	0.0231093	0.00911105	0.00988272	0.00222027	0.0145883	0.014629	0.0367588
P		0.0141546	0.00996354	0.00485337	0.00697157	9.02039	1.03483	0.157022	0.0205101	0.00427588	0.0052131	0.0112038	0.90571
	Scr2	EC3-2	EC3-3	EC3-4	EC3-5	EC3-6	EC3-7	EC3-8	EC3-9	EC3-10	EC3-11	EC3-12	EC3-13
1	1.02979	0.984473	0.878956	0.812138	0.894147	0.991193	0.918726	0.853652	0.895972	0.96502	0.936557	0.899098	0.847523
2	1.01488	0.941363	0.833763	0.811907	1.13678	0.9464	0.934484	0.858433	0.880099	0.923678	0.848981	0.858953	0.917523
3	0.933206	0.971645	0.854189	0.816771	1.05143	0.969117	0.979426	0.8701	0.914068	1.02886	0.786695	0.865011	0.86673
Ave	0.992628	0.965827	0.855636	0.813605	1.02745	0.968903	0.944212	0.860728	0.896713	0.97252	0.857411	0.874354	0.877258
Ste	0.0300211	0.0127802	0.0130662	0.00158423	0.0710604	0.0129309	0.0181849	0.00488498	0.00981298	0.0305949	0.0434661	0.012495	0.0208817
P		5.4907	0.166472	0.0478945	8.101	6.09787	2.87848	0.147437	0.462279	7.96112	0.751923	0.264223	0.412257
	Scr2	EC4-1	EC4-2	EC4-3	EC4-4	EC4-5	EC4-6	EC4-7	EC4-8	EC4-9	EC4-10	EC4-11	EC4-12
1	0.999973	1.0088	0.929743	0.928243	0.960292	0.860693	0.957049	1.11303	0.994457	1.04901	0.947371	0.920152	0.851338
2	1.02764	0.994465	0.910384	0.941863	0.905087	1.06096	0.983496	0.981087	1.04313	1.02918	0.85166	0.940559	0.850637
3	0.954223	1.03984	0.904548	0.939095	0.961427	1.06688	1.04755		1.00901	0.969909	1.01865	0.810769	0.835161
Ave	0.993946	1.01437	0.914891	0.9364	0.942269	0.996178	0.996031	1.04706	1.01553	1.01603	0.939227	0.890493	0.845712
Ste	0.0214077	0.0133919	0.00761433	0.00415625	0.0185938	0.0677639	0.0268656	0.0659716	0.014426	0.0237614	0.0483774	0.0402953	0.00527937
P		5.56799	0.304416	0.691817	1.70952	11.7175	11.4544	4.99038	5.4011	6.3339	4.3129	1.03184	0.0305916
	Scr2	EC5-1	EC5-3	EC5-4	EC5-5	EC5-6	EC5-7	EC5-8	EC5-9	EC5-10	EC5-11	EC5-12	EC5-13
1	1.04517	0.934879	0.990977	0.984993	0.998992	0.961095	0.864708	0.913685	0.887631	0.884498	0.895144	0.88208	0.867668
2	0.973481	0.955288	0.939905	1.00457	0.93603	0.974855	0.909222	0.93839	0.873491	0.87185	0.978809	0.848902	0.906725
3	1.02795	0.972365	0.917695	0.973636	1.00564	0.988705	0.852891	0.890377	0.936372	0.838078	0.919606	0.863675	0.924533
Ave	1.01553	0.954177	0.949525	0.987733	0.980221	0.974885	0.875607	0.91415	0.899165	0.864809	0.931187	0.864886	0.899642
Ste	0.0216051	0.0108356	0.0216946	0.00903403	0.0221784	0.00797034	0.0171502	0.0138623	0.0190463	0.0138551	0.0248363	0.00959677	0.0167931
P		0.769034	1.16812	3.61045	3.81296	1.82774	0.0854111	0.201913	0.187205	0.0504002	0.749872	0.0373248	0.159786
	1	2	3	4	Ave	Ste
Scr1	0.94896	0.963769	1.08986	1.07998	1.02064	0.037288
Scr2	0.83274	0.831594	0.831817	0.975042	0.867798	0.0357487
Pro1	0.53979	0.497769	0.628024	0.1728	0.459596	0.0993765
Pro2	0.577487	0.670198	0.638001	0.226034	0.52793	0.10245
EC1-3	0.623506	0.615978	0.652852	0.629604	0.630485	0.00795932
EC2-2	0.705482	0.666506	0.61565	0.823848	0.702872	0.044321
Both (3,2)	0.41262	0.419557	0.410161	0.332207	0.393636	0.0205729
EC1-2	0.56761	0.568069	0.66373	0.675287	0.618674	0.0294442
EC2-3	0.725696	0.751255	0.483263	0.765711	0.681481	0.0665886
Both (2,3)	0.384886	0.385957	0.371281	0.296849	0.359743	0.0212292
