# Supplementary material for: Discovery of oligodendrocyte enhancers that regulate Sox10 expression
Source: PLoS Genet. 2025 Jul 11;21(7):e1011778. doi: 10.1371/journal.pgen.1011778 (PMC12266436; doi:10.1371/journal.pgen.1011778)
Supplement: S2 Data — (XLS) [file pgen.1011778.s007.xls]

## Sheet: Raw data
Scr1	Scr2	Pro2	EC1-3	EC1-2	EC2-2	EC2-3	Both(3,2)	Both(2,3)
0.79	1.07	-0.56	1.15	2.46	0.97	1.02	-0.63	-0.96
1.73	0.78	-0.79	-0.67	-0.31	0.6	-0.66	-0.64	-0.47
-0.66	0.71	-0.61	-0.08	0.59	0.33	0.29	0.56	-0.47
1.42	1.91	-0.82	0.71	0.65	0.93	1.07	0.47	-0.89
-0.31	1.38	-0.83	0.76	0.45	0.95	1.31	0.2	-0.7
1.31	0.72	1.47	1.25	0.48	1.06	0.86	1.24	0.06
0.56	-0.7	1.02	1.28	-0.94	0.93	0.8	-0.82	-0.82
0.6	2.34	-0.93	0.55	0.61	0.24	-0.77	-0.27	-0.94
0.96	1.36	-0.84	1.02	0.87	-0.71	-0.77	0.92	-0.74
1.9	1.46	-0.66	-0.44	0.89	1.21	0.47	-1.11	-1.12
1.83	1.53	-0.43	-0.65	1.22	0.24	1.29	-0.82	-0.6
1.33	1.32	-0.56	0.14	-0.67	1.23	-0.06	-0.15	-0.43
1.79	-0.15	1.31	0.23	0.99	0.43	-0.02	-0.29	-0.71
2.15	0.95	-0.58	0.83	0.42	-0.86	1.06	-0.84	-0.37
-0.11	-0.46	-0.58	-0.13	0.54	0.89	-0.52	-0.82	-0.97
1.42	1.08	-0.86	1.4	1.4	-0.93	-0.03	-0.98	-0.3
0.9	1.68	1.72	0.67	0.85	1.5	0	-1.07	-0.73
1.3	1.97	-0.68	1.7	1.2	1.14	0.29	-0.59	-0.75
1.45	-0.67	-0.81	0.96	0.75	0.98	0.49	3.5	-0.79
0.84	-0.5	-1.36	1.26	0.43	-0.41	-1.21		-0.67
0.87	0.53	-0.84	-0.07	0.56	-0.93	0.53		-0.46
-0.79	1.02	-0.58	-0.73	-0.87	-1.23	0.37		0.65
1.4	1.36	-0.55		-0.23	0.73	-0.75		-0.85
1.04	0.44	-0.73		-0.69	0.27	-0.76		-0.16
1.39	0.91	-0.65		-0.04	2.1	0.64		-0.73
2.08	0.68	-0.87		0.61	1.46	0.36		-1.08
1.18	1.35	-0.71		-0.23	0.82	0.44		-0.22
0.92	3.29	-0.97		-0.19	1.58	0.52		-0.86
1.32	1.18	-0.56		-1.2	1.3	1.09		-0.79
1.02	2.63	-0.57		-1.13	0.82	1.07		-1.04
0.63	0.26	-0.56		0.34	0.65	0.11		-0.81
1.7	1.51	-0.76		0.44	1.13	0.09		-0.77
1.68		-0.97		0.19	-0.77	0.32		-1.12
1.26		-0.91		0.19	0.74	-1.03		-0.78
1.93		-0.5		1.8	1.08	-1.23		-0.76
1.46		-0.72		-0.27	1.49	0.9		-0.88
1.58		-0.95		-0.91	-1.69	1.39		-0.82
1.61		-0.75		0.65	-0.65	0.94		-0.6
0.83		-1.01		-0.17	2.16	0.53		-0.84
-0.81		-0.56		0.92	1.38	-1.03		-0.49
1.94		-0.46		0.42	0.99	0.8		-0.45
0.53		-0.34		1.12	0.66	-1.24		0.37
0.7		-0.81		-1.05	-0.96	0.83		-1.01
-0.41		-0.97		0.76	0.96	0.44		-0.79
0.59				0.27		0.72		-0.55
0.48				0.89		-0.43		-0.88
				1.03		0.7		0.53
				1.08		0.66		-0.97
						-0.2		-0.87
								-0.28
								-0.67
								-0.82
								-0.58
								-0.82
								-0.45
