# Supplementary material for: Discovery of oligodendrocyte enhancers that regulate Sox10 expression
Source: PLoS Genet. 2025 Jul 11;21(7):e1011778. doi: 10.1371/journal.pgen.1011778 (PMC12266436; doi:10.1371/journal.pgen.1011778)
Supplement: S3 Data — (XLS) [file pgen.1011778.s008.xls]

## Sheet: Raw data
	1	2	3	4	5	Ave	Ste
Scr1	1.22698	0.856518	1.06493	0.959751	1.15346	1.05233	0.0662573
Scr2	0.799063	0.903736	0.764941	1.12509	0.973037	0.913174	0.0646437
Pro1	0.708977	0.805467	1.0717	0.925028	0.929714	0.888177	0.0615297
Pro2	0.856852	0.933737	0.766206	0.944647	0.955803	0.891449	0.0358069
EC1-3	0.628679	0.638259	0.744781	0.633103	0.672707	0.663506	0.0217543
EC2-2	0.747816	0.646121	0.717423	0.615047	0.777666	0.700814	0.0306094
Both (3,2)	0.531917	0.608107	0.555867	0.620815	0.560222	0.575386	0.0167853
EC1-2	0.661393	0.600913	0.836067	0.643892	0.62947	0.674347	0.0416264
EC2-3	0.800236	0.807662	0.607544	0.68326	0.749753	0.729691	0.0377719
Both (2,3)	0.424998	0.61731	0.455799	0.546172	0.453348	0.499525	0.0358105
