# Supplementary material for: Discovery of oligodendrocyte enhancers that regulate Sox10 expression
Source: PLoS Genet. 2025 Jul 11;21(7):e1011778. doi: 10.1371/journal.pgen.1011778 (PMC12266436; doi:10.1371/journal.pgen.1011778)
Supplement: S4 Data — (XLS) [file pgen.1011778.s009.xls]

## Sheet: Raw data
	Rffl			Sox10-E1			Sox10-E2
	1P	2D	4D	1P	2D	4D	1P	2D	4D
1	0.967053	1.87223	2.31985	4.99584	4.85811	7.46461	13.183	6.85972	7.45752
2	0.826009	1.9249	2.30986	5.13202	5.38158	6.4213	12.9864	6.99	7.90789
3	0.777068	1.88266	2.68991	6.4117	4.60472	7.03067	12.6205	6.97532	7.45918
4	0.907536	1.8657	2.52334	4.85191	5.16754	6.69669	13.7088	6.83588	7.84376
Ave	0.869416	1.88637	2.46074	5.34787	5.00298	6.90332	13.1247	6.91523	7.66709
Ste	0.0422279	0.0133091	0.0908514	0.359191	0.170786	0.224777	0.226905	0.0393473	0.121225
		1.33875e-06	1.18551e-05		1.25757	0.0313295		5.15709e-07	2.14551e-06
			0.00232282			0.00156937			0.0031619
