# Supplementary material for: Discovery of oligodendrocyte enhancers that regulate Sox10 expression
Source: PLoS Genet. 2025 Jul 11;21(7):e1011778. doi: 10.1371/journal.pgen.1011778 (PMC12266436; doi:10.1371/journal.pgen.1011778)
Supplement: S5 Data — (XLS) [file pgen.1011778.s010.xls]

## Sheet: Raw data
NC1	Pro2	G1	G2	G3	G4	G5	G6	G7	G8
1	0.311828	1.02649	1.22558	1.08753	1.21197	0.919169	1.01981	1.07446	1.14805
2	0.244095	1.15979	1.17361	1.14239	1.09877	0.93179	1.04352	1.09251	1.16222
3	0.317564	1.14157	1.22166	1.02794	1.11789	1.09684	0.937231	1.0921	0.959043
4	0.228673	1.34898	1.15493	1.25339	1.16704	0.917958	1.00305	1.06388	0.88357
Ave	0.27554	1.16921	1.19394	1.12781	1.14892	0.96644	1.0009	1.08074	1.03822
Ste	0.022855	0.0667952	0.0175702	0.0479392	0.0254641	0.0435796	0.0227904	0.0070189	0.0692961
NC2	Pro2	G1	G2	G3	G4	G5	G6	G7	G8	G9	G10	G11	G12
1	0.309409	1.12447	1.00834	0.891796	0.938788	0.936073	1.07238	0.891279	1.00943	0.991337	1.00223	0.915679	0.871057
2	0.340143	1.1433	1.05449	1.02991	1.10259	0.995141	0.90739	0.85188	0.97743	0.96759	1.02811	0.661831	0.902469
3	0.32574	1.08553	1.03131	1.04428	1.01899	0.952033	0.857627	1.05222	0.932629	0.828608	0.960513	0.912217	0.96057
4	0.211438	1.14141	1.12408	0.992394	1.08453	0.994259	0.977874	0.830956	0.871529	0.868238	0.929418	0.876703	1.05946
Ave	0.296682	1.12368	1.05455	0.989595	1.03623	0.969376	0.953817	0.906584	0.947754	0.913943	0.980068	0.841608	0.948388
Ste	0.0291001	0.0134006	0.0250153	0.0343854	0.0371129	0.0149802	0.0465864	0.0501308	0.0298931	0.038986	0.021884	0.0605691	0.0414058
NC3	Pro2	G1	G2	G3	G4	G5	G6	G7	G8	G9	G10	G11	G12
1	0.383071	0.970799	1.01845	1.08148	0.975218	0.931848	0.860616	0.812744	0.909978	0.954902	0.480938	0.571236	0.62281
2	0.360852	1.04678	1.19409	1.02489	0.980204	0.883281	0.894376	0.886021	0.879947	0.871233	0.45161	0.551453	0.549353
3	0.299344	0.85908	0.980067	0.92631	0.896824	0.965508	1.00683	0.951735	0.796575	1.01795	0.543975	0.654259	0.675624
4	0.31777	0.818614	1.01746	0.991322	0.931575	0.949446	0.953411	0.954593	0.936178	0.936102	0.570469	0.620179	0.576967
Ave	0.340259	0.923818	1.05251	1.006	0.945955	0.932521	0.928808	0.901273	0.880669	0.945047	0.511748	0.599282	0.606189
Ste	0.0192282	0.05211	0.0480286	0.0324285	0.0196849	0.0177942	0.0323116	0.0334907	0.0302937	0.0301945	0.0274659	0.0233335	0.0276613
