# Supplementary material for: Discovery of oligodendrocyte enhancers that regulate Sox10 expression
Source: PLoS Genet. 2025 Jul 11;21(7):e1011778. doi: 10.1371/journal.pgen.1011778 (PMC12266436; doi:10.1371/journal.pgen.1011778)
Supplement: S6 Data — (XLSX) [file pgen.1011778.s011.xlsx]

## Sheet: Raw data
3F-Myrf	pGL3-promoter	Sox10-E1-WT	Sox10-E1-MU	Sox10-E2
1	1.32853	2.81707	1.59822	0.736213
2	0.509203	2.9312	1.90571	1.07673
3	1.53308	2.5661	1.70086	0.872735
Ave	1.1236	2.77146	1.73493	0.895226
Ste	0.312824	0.107834	0.0903845	0.0989397
	Sox10-E1			Sox10-E1-dMyrf
	1P	2D	4D	1P	2D	4D
1	4.99584	4.85811	7.46461	3.71532	5.11541	6.54393
2	5.13202	5.38158	6.4213	4.1549	4.60856	6.3265
3	6.4117	4.60472	7.03067	5.61515	4.90557	6.96279
4	4.85191	5.16754	6.69669	4.63124	4.7432	6.20149
Ave	5.34787	5.00298	6.90332	4.52915	4.84318	6.50868
Ste	0.359191	0.170786	0.224777	0.40745	0.10918	0.167086
		1.25757	0.0313295		0.484722	0.00412565
			0.00156937			0.000160921
